# Supplementary material for: Visceral Leishmaniasis IgG1 Rapid Monitoring of Cure vs. Relapse, and Potential for Diagnosis of Post Kala-Azar Dermal Leishmaniasis
Source: Front Cell Infect Microbiol. 2018 Dec 13;8:427. doi: 10.3389/fcimb.2018.00427 (PMC6300496; doi:10.3389/fcimb.2018.00427)
Supplement: Supplementary Material S2 — Spreadsheet with ELISA, RDT & blot results for Indian cured paired, PKDL and relapse samples. [file Data_Sheet_2.xlsx]

## Sheet: Pre_Post
Supplementary File 2. Spreadsheet with ELISA, RDT & blot results for Indian cured paired, PKDL and relapse samples.
Indian pre/post treatment pair	ELISA (mean A490) cutoff = 0.128		VL Sero K-SeT RDT		Western blot (pos = presence of any band)
	Pre	Post	Pre	Post	Pre	Post	Blue cells = negative
1	1.0966	0.3396	pos	neg	pos	neg
2	0.453	0.117	pos	neg
3	0.7768	0.12075	pos	neg
4	0.05945	0.06395	pos	neg
5	2.8257	0.13435	pos	neg
6	1.03985	0.0595	pos	neg
7	2.71685	0.0618	pos	neg
8	1.37405	0.0651	pos	neg
9	2.27865	0.4414	pos	pos	pos	neg
10	0.578	0.18095	pos	neg	pos	neg
11	1.48825	0.2161	pos	neg	pos	neg
12	2.4956	0.1232	pos	neg	pos	neg
13	1.68685	0.06815	pos	neg
14	0.61115	0.41645	pos	neg	pos	neg
15	1.6683	0.0692	pos	neg
16			neg	neg
17	0.0992	1.55685	pos	neg	pos	neg
18	1.0989	0.0823	pos	neg
19	0.6835	0.07745	pos	neg
20	2.05255	0.1167	neg	neg
21			pos	neg
22	0.0614	0.06265	pos	neg	neg	neg
23	2.31745	0.6532	pos	neg	pos	neg
24			neg	neg
25	1.42195	0.06545	pos	neg	pos	neg
26	0.72785	0.13155	pos	neg
27	2.1682	0.2216	pos	neg
28	0.71185	0.0937	pos	neg	pos	neg
29	0.0677	0.0553	pos	neg
30	1.2744	0.06625	pos	neg
31	2.1169	0.6619	pos	neg
32	3.94015	0.08975	pos	neg
33			neg	neg
34			pos	pos
35			pos	neg
36	1.12135	0.09805	pos	neg	pos	neg
37	3.59925	2.7872	pos	pos
38	0.05885	0.09135	pos	pos
39	0.99285	0.41115	pos	neg
40	0.1927	0.08355	neg	neg
41	1.13845	0.05705	pos	neg	pos	neg
42	0.04915	0.04825	pos	neg
43	0.04635	0.0493	pos	neg
44	2.7032	0.2447	pos	pos
45	0.3059	0.15875	pos	neg	neg	neg
46	1.5111	1.05125	pos	pos
47			pos	neg
48	2.4432	1.69875	pos	pos
49	0.0459	0.06925	pos	neg
50	2.56935	0.73415	pos	pos
51	1.94255	0.18595	pos	neg	pos	neg
52	0.0523	0.0635	pos	neg	neg	neg
53	0.1012	0.80035	neg	neg
54	0.09965	0.05425	neg	neg	neg	neg
55	0.0569	0.1124	pos	pos	neg	neg
56	0.0761	0.0614	pos	neg	neg	neg
57	0.0505	0.0597	pos	pos	neg	neg
58	1.2592	0.44495	neg	neg
59			pos	neg
60	0.0509	0.04995	neg	neg
61	0.05865	0.04485	neg	neg
62	3.02705	0.06975	pos	neg
63	0.0557	0.04755	neg	neg
64	0.04725	0.055	neg	neg
65			pos	pos
66	0.0512	0.05275	neg	neg
67	1.8675	0.17675	pos	neg
68	1.46455	0.129	pos	neg
69	0.0672	0.0766	pos	neg	neg	neg
70	0.07855	0.07935	neg	neg
71	2.16895	1.80035	pos	pos	pos	pos
72	0.0511	0.0439	neg	neg
73	0.3335	0.3208	neg	neg
74			pos	neg	neg	neg
75			pos	neg	pos	neg
76	0.08535	0.38125	pos	neg	neg	neg
77	0.0531	0.14835	neg	neg
78	0.8347	0.07705	neg	neg
79	0.1247	0.07205	neg	neg
80			pos	neg
81			neg	neg
82	1.58435	0.7796
83	0.4399	0.1457	neg	neg
84			pos	neg
85			neg	neg
86			pos	neg
87			neg	neg
88			pos	pos
89			pos	pos
90			pos	pos
91	4	0.3856	pos	pos
92			pos	neg
93	0.63745	0.5301	pos	pos
94			pos	pos
95	2.5809	0.8466	pos	pos
96	2.37615	0.5183	pos	pos
97			pos	neg
98	0.04775	0.2648	pos	neg
99	1.4498	2.28515	pos	pos
100			pos	pos
101	0.43685	0.6918	pos	pos
102	0.93845	0.23905	pos	neg
103	0.7481	4	pos	pos
104			pos	pos
105	1.9451	0.05435	pos	neg
Total	80	80	104	104	25	25
Total POS	54	38	81	25	15	1
Total NEG	26	42	23	79	10	24

## Sheet: Relapse
Indian Relapse sample	ELISA (mean A490) (cutoff = 0.128)	VL Sero K-SeT RDT	Western blot (pos = presence of any band)	Blue cells = negative
1	1.09255	pos	pos
2		pos	neg
3	3.1507	pos	pos
4	3.8957	pos	pos
5		pos	pos
6		pos	pos
7	4	pos	pos
8	3.74695	pos	pos
9	4	pos	pos
10	0.17195	neg	neg
11		pos	pos
12		pos	neg
13		pos	pos
14	0.48935	pos	pos
15		neg	pos
16		pos	pos
17	1.16175	pos	pos
18	3.60655	pos	pos
19	2.10225	pos	pos
20		pos	pos
21	2.1962	pos	pos
22	0.05315	pos	neg
23	2.1902	pos	pos
24	2.829	pos	pos
25	0.5002	pos	pos
26	1.6592	pos
27	0.0644	neg
28	0.7328	neg
29	0.12885	neg
30	3.1247	pos
31	0.1635	pos
32		pos
33	1.34775	pos
Total	23	33	25
Total POS	21	28	21
Total NEG	2	5	4

## Sheet: PKDL
Indian PKDL sample	ELISA (mean A490) (cutoff = 0.128)	VL Sero K-SeT RDT	Western blot (pos = presence of any band)	Blue cells = negative
1	0.7373	pos	pos
2	1.2288	pos
3	0.21995	pos
4	0.45015	pos
5	0.6378	pos
6	1.09175	pos
7	2.2327	pos	pos
8	0.70015	pos
9	0.57885	pos	pos
10	0.37445	pos	pos
11	0.26495	pos
12	0.29555	pos	neg
13	2.74995	pos
14	0.37125	pos
15		pos
16	3.16325	pos	pos
17	0.43535	pos	pos
18	0.494	pos
19	0.29495	pos	pos
20		pos
21		neg
22	0.0698	neg
23		pos
24	0.7249	pos
25		neg
26		pos	pos
27	0.99395	pos	pos
28		neg
29		pos
30		neg
31		neg
32		pos
33		neg
34		pos
35		pos
36		pos
37	0.1635	pos
38		pos
39	0.5578	pos
40		pos
41		pos
42	0.473	pos
43	0.16265	neg
44	0.0701	pos
45	1.0579	pos
46	0.30435	pos
47	0.15525	neg
48	0.23215	neg
49	1.6617	pos
50	0.4588	pos
51	0.27105	neg
52	0.1848	neg
53	1.3052	pos
54	0.46375	pos
55	0.86535	pos
56	1.0065	pos
57	0.58955	pos
58	0.61645	pos
59	0.1816	neg
60	0.248	neg
61	0.19195	pos
62	0.4142	pos
63	4	pos
Total	45	63	10
Total POS	43	49	9
Total NEG	2	14	1
